# Supplementary material for: Systems analysis of gene ontology and biological pathways involved in post-myocardial infarction responses
Source: BMC Genomics. 2015 Jun 11;16(Suppl 7):S18. doi: 10.1186/1471-2164-16-S7-S18 (PMC4474415; doi:10.1186/1471-2164-16-S7-S18)
Supplement: Additional File 1 — Pathways and GOBPs of MI network. This file contains names of pathways and GOBPs in the extracted network of MI with labels as displayed in Figure 6. Pathways were ordered alphabetically with prefix "P". GOBPs were ordered alphabetically with prefix "B". [file 1471-2164-16-S7-S18-S1.xlsx]

## Sheet: Sheet1
Supplemental Table 1: Pathways and GOBPs in the extracted network of MI with labels as displayed in Figure 6. Pathways were ordered alphabetically with prefix “P”. GOBPs were ordered alphabetically with prefix “B”.
Pathways/GOBPs	Label
h_agrPathway	P1
h_alkPathway	P2
h_amiPathway	P3
h_At1rPathway	P4
h_bcrPathway	P5
h_cblPathway	P6
h_Ccr5Pathway	P7
h_cell2cellPathway	P8
h_chemicalPathway	P9
h_cxcr4Pathway	P10
h_ecmPathway	P11
h_edg1Pathway	P12
h_extrinsicPathway	P13
h_fibrinolysisPathway	P14
h_gsk3Pathway	P15
h_hifPathway	P16
h_il1rPathway	P17
h_integrinPathway	P18
h_intrinsicPathway	P19
h_keratinocytePathway	P20
h_mCalpainPathway	P21
h_metPathway	P22
h_nfkbPathway	P23
h_nktPathway	P24
h_no1Pathway	P25
h_nthiPathway	P26
h_p38mapkPathway	P27
h_p53hypoxiaPathway	P28
h_plateletAppPathway	P29
h_pmlPathway	P30
h_ps1Pathway	P31
h_ptenPathway	P32
h_pyk2Pathway	P33
h_RELAPathway	P34
h_soddPathway	P35
h_sppaPathway	P36
h_stressPathway	P37
h_telPathway	P38
h_tffPathway	P39
h_tgfbPathway	P40
h_tnfr1Pathway	P41
h_tnfr2Pathway	P42
h_tollPathway	P43
h_tsp1Pathway	P44
h_ucalpainPathway	P45
h_vegfPathway	P46
h_wntPathway	P47
hsa04010:MAPKSignalingPathway	P48
hsa04012:ErbBSignalingPathway	P49
hsa04060:Cytokine-cytokineReceptorInteraction	P50
hsa04062:ChemokineSignalingPathway	P51
hsa04110:CellCycle	P52
hsa04144:Endocytosis	P53
hsa04150:mTORSignalingPathway	P54
hsa04210:Apoptosis	P55
hsa04310:WntSignalingPathway	P56
hsa04340:HedgehogSignalingPathway	P57
hsa04350:TGF-betaSignalingPathway	P58
hsa04370:VEGFSignalingPathway	P59
hsa04510:FocalAdhesion	P60
hsa04512:ECM-receptorInteraction	P61
hsa04530:TightJunction	P62
hsa04540:GapJunction	P63
hsa04610:ComplementAndCoagulationCascades	P64
hsa04620:Toll-likeReceptorSignalingPathway	P65
hsa04621:NOD-likeReceptorSignalingPathway	P66
hsa04622:RIG-I-likeReceptorSignalingPathway	P67
hsa04640:HematopoieticCellLineage	P68
hsa04650:NaturalKillerCcellMediatedCytotoxicity	P69
hsa04660:TcellReceptorSignalingPathway	P70
hsa04662:BcellReceptorSignalingPathway	P71
hsa04664:FcepsilonRISignalingPathway	P72
hsa04666:FcgammaR-mediatedPhagocytosis	P73
hsa04670:LeukocyteTransendothelialMigration	P74
hsa04672:IntestinalImmuneNetworkForIgAproduction	P75
hsa04722:NeurotrophinSignalingPathway	P76
hsa04810:RegulationOfActinCytoskeleton	P77
hsa04910:InsulinSignalingPathway	P78
hsa04912:GnRHSignalingPathway	P79
hsa04920:AdipocytokineSignalingPathway	P80
hsa05410:HypertrophicCardiomyopathy	P81
hsa05412:ArrhythmogenicRightVentricularCardiomyopathy	P82
hsa05414:DilatedCardiomyopathy	P83
REACT_11061:Signalling by NGF	P84
REACT_12508:Metabolism of nitric oxide	P85
REACT_12529:Signaling by VEGF	P86
REACT_13552:Integrin cell surface interactions	P87
REACT_18266:Axon guidance	P88
REACT_498:Signaling by Insulin receptor	P89
REACT_578:Apoptosis	P90
REACT_604:Hemostasis	P91
REACT_6844:Signaling by TGF beta	P92
REACT_6900:Signaling in Immune system	P93
REACT_6968:Mal Cascade	P94
REACT_9417:Signaling by EGFR	P95
activation of caspase activity	B1
activation of MAPKK activity	B2
behavior	B3
calcium ion homeostasis	B4
cell adhesion	B6
cell projection organization	B7
cell-matrix adhesion	B5
cellular response to hormone stimulus	B8
central nervous system neuron axonogenesis	B9
coagulation	B10
elevation of cytosolic calcium ion concentration	B11
embryonic morphogenesis	B12
gland morphogenesis	B13
growth	B14
gut development	B15
I-kappaB kinase/NF-kappaB cascade	B16
I-kappaB phosphorylation	B17
induction of positive chemotaxis	B18
insulin receptor signaling pathway	B19
JAK-STAT cascade	B20
JNK cascade	B21
learning	B22
negative regulation of blood coagulation	B23
negative regulation of cell growth	B24
negative regulation of low-density lipoprotein receptor biosynthetic process	B25
negative regulation of plasma membrane long-chain fatty acid transport	B26
negative regulation of protein kinase activity	B27
negative regulation of transport	B28
platelet-derived growth factor receptor signaling pathway	B29
positive regulation of blood coagulation	B30
positive regulation of calcium ion transport	B31
positive regulation of collagen metabolic process	B32
positive regulation of cyclin-dependent protein kinase activity during G1/S	B33
positive regulation of DNA replication	B34
positive regulation of glucose import	B35
positive regulation of glucose metabolic process	B36
positive regulation of hair follicle development	B37
positive regulation of I-kappaB kinase/NF-kappaB cascade	B38
positive regulation of ion transport	B39
positive regulation of JNK cascade	B40
positive regulation of kinase activity	B41
positive regulation of lipid metabolic process	B42
positive regulation of necrotic cell death	B43
positive regulation of protein kinase B signaling cascade	B44
positive regulation of stress-activated protein kinase signaling pathway	B45
production of molecular mediator of acute inflammatory response	B46
protein import into nucleus	B47
protein import into nucleus, translocation	B48
protein kinase cascade	B49
regulation of calcium ion transport into cytosol	B50
regulation of cell-cell adhesion	B51
regulation of cellular ketone metabolic process	B52
regulation of cyclin-dependent protein kinase activity	B53
regulation of cytokine production during immune response	B54
regulation of foam cell differentiation	B55
regulation of I-kappaB kinase/NF-kappaB cascade	B56
regulation of ion transport	B57
regulation of kinase activity	B58
regulation of lipid transport	B59
regulation of MAP kinase activity	B60
regulation of nitric-oxide synthase activity	B61
regulation of osteoclast differentiation	B62
regulation of phosphoinositide 3-kinase activity	B63
regulation of protein import into nucleus	B64
regulation of protein import into nucleus, translocation	B65
regulation of response to external stimulus	B66
regulation of stress-activated protein kinase signaling pathway	B67
response to cholesterol	B68
response to oxidative stress	B69
response to reactive oxygen species	B70
response to wounding	B71
rhythmic process	B72
signal complex assembly	B73
skin development	B74
SMAD protein nuclear translocation	B75
T cell differentiation in the thymus	B76
thymus development	B77
transmembrane receptor protein tyrosine kinase signaling pathway	B78
tyrosine phosphorylation of STAT protein	B79
vasculogenesis	B80
Wnt receptor signaling pathway	B81
